# Supplementary material for: Ubiquitous microbial contaminants associated with scientific ocean drilling
Source: Access Microbiol. 2025 Mar 7;7(3):000865.v3. doi: 10.1099/acmi.0.000865.v3 (PMC11936376; doi:10.1099/acmi.0.000865.v3)
Supplement: Uncited Table S1. [file acmi-7-00865-s001.xlsx]

## Sheet: Sheet1
Kochi Core Center (DeepBIOS samples)		At least one microbiology-focused science objective
201	Controls on Microbial Communities in Deeply Buried Sediments, Eastern Equatorial Pacific and Peru Margin 301 Juan de Fuca Hydrogeology	x
307	Modern Carbonate Mounds: Porcupine Drilling
308	Gulf of Mexico Hydrogeology
315	NanTroSEIZE Stage 1 – Megasplay Riser Pilot
316	NanTroSEIZE Stage 1 – Shallow Megasplay and Frontal Thrusts
322	NanTroSEIZE Stage 2 – Subduction Input
321	Pacific Equatorial Age Transect
333	NanTroSEIZE Stage 2 – Inputs Coring and Heat Flow
337	Deep Coalbed Biosphere off Shimokita	x
338	NanTroSEIZE Stage 3 – Plate Boundary Deep Riser 2
346	Pacific Equatorial Age Transect
350	Izu-Bonin-Mariana Rear Arc
358	NanTroSEIZE: Plate Boundary Deep Riser 4
366	Mariana Convergent Margin & S Chamorro Seamount 370 370: Nankai Trough Temperature Limit
370	Temperature Limit of the Deep Biosphere off Muroto	x
Bremen Core Repository
307	Modern Carbonate Mounds: Porcupine Drilling 336 Mid-Atlantic Ridge Microbiology
336	Mid-Atlantic Ridge Microbiology	x
357	Atlantis Massif Serpentinization and Life	x
Gulf Coast Repository
201	Peru Biosphere	x
204	Gas Hydrates
301	Juan de Fuca Hydrogeology
308	Gulf of Mexico Hydrogeology
316	NanTroSEIZE Stage 1 – Shallow Megasplay and Frontal Thrusts
325	Great Barrier Reef Environmental Changes
336	Mid-Atlantic Ridge Microbiology	x
385	Guaymas Basin Tectonics and Biosphere	x
390/393	South Atlantic Transects	x
