# Supplementary material for: Ubiquitous microbial contaminants associated with scientific ocean drilling
Source: Access Microbiol. 2025 Mar 7;7(3):000865.v3. doi: 10.1099/acmi.0.000865.v3 (PMC11936376; doi:10.1099/acmi.0.000865.v3)
Supplement: Uncited Table S2. [file acmi-7-00865-s002.xlsx]

## Sheet: Sheet1
Authors	Article Title	Source Title	DOI	IODP Exp.	Accession numbers	Does it include a negative control?	Notes
Graw, MF; D'Angelo, G; Borchers, M; Thurber, AR; Johnson, JE; Zhang, CL; Liu, HD; Colwell, FS	Energy Gradients Structure Microbial Communities Across Sediment Horizons in Deep Marine Sediments of the South China Sea	FRONTIERS IN MICROBIOLOGY	10.3389/fmicb.2018.00729	349 South China Sea	PRJNA362622	yes
Cockell, CS; Schaefer, B; Wuchter, C; Coolen, MJL; Grice, K; Schnieders, L; Morgan, JV; Gulick, SPS; Wittmann, A; Lofi, J; Christeson, GL; Kring, DA; Whalen, MT; Bralower, TJ; Osinski, GR; Claeys, P; Kaskes, P; de Graaff, SJ; Dehais, T; Goderis, S; Becerra, NH; Nixon, S	Shaping of the Present-Day Deep Biosphere at Chicxulub by the Impact Catastrophe That Ended the Cretaceous	FRONTIERS IN MICROBIOLOGY	10.3389/fmicb.2021.668240	364 Chicxulub: Drilling the K-Pg Impact Crater	PRJNA726950	yes
Motamedi, S; Orcutt, BN; Fruh-Green, GL; Twing, KI; Pendleton, HL; Brazelton, WJ	Microbial Residents of the Atlantis Massif's Shallow Serpentinite Subsurface	APPLIED AND ENVIRONMENTAL MICROBIOLOGY	10.1128/AEM.00356-20	357: Serpentinization and Life	PRJNA575221	yes
Brandt, LD; House, CH	Marine Subsurface Microbial Community Shifts Across a Hydrothermal Gradient in Okinawa Trough Sediments	ARCHAEA-AN INTERNATIONAL MICROBIOLOGICAL JOURNAL	10.1155/2016/2690329	331 Deep Hot Biosphere	MG-RAST 4633437.3–4633472.3	yes	Illumina
Hoshino, T; Doi, H; Uramoto, GI; Wormer, L; Adhikari, RR; Xiao, N; Morono, Y; D'Hondt, S; Hinrichs, KU; Inagaki, F	Global diversity of microbial communities in marine sediment	PROCEEDINGS OF THE NATIONAL ACADEMY OF SCIENCES OF THE UNITED STATES OF AMERICA	10.1073/pnas.1919139117	multiple	DRA005492, DRA008420, DRA008547, and DRA008548	yes	illumina
Trembath-Reichert, E; Morono, Y; Ijiri, A; Hoshino, T; Dawson, KS; lnagaki, F; Orphan, VJ	Methyl-compound use and slow growth characterize microbial life in 2-km-deep subseafloor coal and shale beds	PROCEEDINGS OF THE NATIONAL ACADEMY OF SCIENCES OF THE UNITED STATES OF AMERICA	10.1073/pnas.1707525114	337 Deep Coalbed Biosphere off Shimokita	PRJNA381552	yes	Illumina
Zhang, Y; Liang, P; Xie, XB; Dai, XF; Liu, HD; Zhang, CL; Kao, SJ; Jiao, NZ	Succession of bacterial community structure and potential significance along a sediment core from site U1433 of IODP expedition 349, South China Sea	MARINE GEOLOGY	10.1016/j.margeo.2017.06.010	349 South China Sea	SRP092136	no	No control
Hoshino, T; Morono, Y; Terada, T; Imachi, H; Ferdelman, TG; Inagaki, F	Comparative study of subseafloor microbial community structures in deeply buried coral fossils and sediment matrices from the Challenger Mound in the Porcupine Seabight	FRONTIERS IN MICROBIOLOGY	10.3389/fmicb.2011.00231	307 Modern Carbonate Mounds: Porcupine Drilling	DRS001093 - DRS001103	yes	Pyrosequencing
Labonte, JM; Lever, MA; Edwards, KJ; Orcutt, BN	Influence of Igneous Basement on Deep Sediment Microbial Diversity on the Eastern Juan de Fuca Ridge Flank	FRONTIERS IN MICROBIOLOGY	10.3389/fmicb.2017.01434	327 Juan de Fuca Ridge	SRP051698	yes	Pyrosequencing
Reese, BK; Zinke, LA; Sobol, MS; LaRowe, DE; Orcutt, BN; Zhang, XX; Jaekel, U; Wang, FP; Dittmar, T; Defforey, D; Tully, B; Paytan, A; Sylvan, JB; Amend, JP; Edwards, KJ; Girguis, P	Nitrogen Cycling of Active Bacteria within Oligotrophic Sediment of the Mid-Atlantic Ridge Flank	GEOMICROBIOLOGY JOURNAL	10.1080/01490451.2017.1392649	336 Mid-Atlantic Ridge Microbiology	PRJNA308331	yes	Pyrosequencing
Carr, SA; Orcutt, BN; Mandernack, KW; Spear, JR	Abundant Atribacteria in deep marine sediment from the Adelie Basin, Antarctica	FRONTIERS IN MICROBIOLOGY	10.3389/fmicb.2015.00872	318 Wilkes Land Glacial History	MG-RAST 4624791.3–4634830.3	yes, but not sequenced	Pyrosequencing
	Exploring deep microbial life in coal-bearing sediment down to ~2.5 km below the ocean floor			337 Deep Coalbed Biosphere off Shimokita	PRJNA272620	yes	pyrosequencing
Mills, HJ; Reese, BK; Shepard, AK; Riedinger, N; Dowd, SE; Morono, Y; Inagaki, F	Characterization of metabolically active bacterial populations in subseafloor Nankai Trough sediments above, within, and below the sulfate-methane transition zone	FRONTIERS IN MICROBIOLOGY	10.3389/fmicb.2012.00113	316 NanTroSEIZE Stage 1A	SRA049352	yes	Pyrosequencing
Jorgensen, SL; Zhao, R	Microbial Inventory of Deeply Buried Oceanic Crust from a Young Ridge Flank	FRONTIERS IN MICROBIOLOGY	10.3389/fmicb.2016.00820	Lef 148	SRP070121	yes	Ion Torrent
Pendleton, HL; Twing, KI; Motamedi, S; Brazelton, WJ	Potential microbial contamination from drilling lubricants into subseafloor rock cores	SCIENTIFIC DRILLING	10.5194/sd-29-49-2021	357: Serpentinization and Life	PRJNA575221	yes, only controls
Russell, JA; Leon-Zayas, R; Wrighton, K; Biddle, JF	Deep Subsurface Life from North Pond: Enrichment, Isolation, Characterization and Genomes of Heterotrophic Bacteria	FRONTIERS IN MICROBIOLOGY	10.3389/fmicb.2016.00678	336 Mid-Atlantic Ridge Microbiology	SRS1277883–SRS1277884	no	enrichments
Fang, JS; Kato, C; Runko, GM; Nogi, Y; Hori, T; Li, JT; Morono, Y; Inagaki, F	Predominance of Viable Spore-Forming Piezophilic Bacteria in High-Pressure Enrichment Cultures from similar to 1.5 to 2.4 km-Deep Coal-Bearing Sediments below the Ocean Floor	FRONTIERS IN MICROBIOLOGY	10.3389/fmicb.2017.00137	337 Deep Coalbed Biosphere off Shimokita	MG-RAST 4695872.3-4695877.3	no	Enrichments
Nunoura, T; Soffientino, B; Blazejak, A; Kakuta, J; Oida, H; Schippers, A; Takai, K	Subseafloor microbial communities associated with rapid turbidite deposition in the Gulf of Mexico continental slope (IODP Expedition 308)	FEMS MICROBIOLOGY ECOLOGY	10.1111/j.1574-6941.2009.00718.x	308 Gulf of Mexico Hydrogeology	AB432997–AB433168 and AB448779–AB448940	yes	Clone sequencing…
Breuker, A; Stadler, S; Schippers, A	Microbial community analysis of deeply buried marine sediments of the New Jersey shallow shelf (IODP Expedition 313)	FEMS MICROBIOLOGY ECOLOGY	10.1111/1574-6941.12146	313 New Jersey Shallow Shelf	KC003479 - KC004012	yes, but not sequenced	Archaea only… Clone sequencing
Yanagawa, K; Nunoura, T; McAllister, SM; Hirai, M; Breuker, A; Brandt, L; House, CH; Moyer, CL; Birrien, JL; Aoike, K; Sunamura, M; Urabe, T; Mottl, MJ; Takai, K	The first microbiological contamination assessment by deep-sea drilling and coring by the D/V Chikyu at the Iheya North hydrothermal field in the Mid-Okinawa Trough (IODP Expedition 331)	FRONTIERS IN MICROBIOLOGY	10.3389/fmicb.2013.00327	331 Deep Hot Biosphere	AB824899 - AB825952	yes	Clone sequencing…
Buongiorno, J; Turner, S; Webster, G; Asai, M; Shumaker, AK; Roy, T; Weightman, A; Schippers, A; Lloyd, KG	Interlaboratory quantification of Bacteria and Archaea in deeply buried sediments of the Baltic Sea (IODP Expedition 347)	FEMS MICROBIOLOGY ECOLOGY	10.1093/femsec/fix007	347 Baltic Sea Paleoenvironment			No sequencing
Webster, G; Blazejak, A; Cragg, BA; Schippers, A; Sass, H; Rinna, J; Tang, XH; Mathes, F; Ferdelman, TG; Fry, JC; Weightman, AJ; Parkes, RJ	Subsurface microbiology and biogeochemistry of a deep, cold-water carbonate mound from the Porcupine Seabight (IODP Expedition 307)	ENVIRONMENTAL MICROBIOLOGY	10.1111/j.1462-2920.2008.01759.x	307 Modern Carbonate Mounds: Porcupine Drilling			DGGE bands…
Blazejak, A; Schippers, A	High abundance of JS-1-and Chloroflexi-related Bacteria in deeply buried marine sediments revealed by quantitative, real-time PCR	FEMS MICROBIOLOGY ECOLOGY	10.1111/j.1574-6941.2010.00838.x	Leg 201 Peru Biosphere	GQ403530-GQ403614		Clone sequencing…
Forschner, SR; Sheffer, R; Rowley, DC; Smith, DC	Microbial diversity in Cenozoic sediments recovered from the Lomonosov Ridge in the Central Arctic Basin	ENVIRONMENTAL MICROBIOLOGY	10.1111/j.1462-2920.2008.01834.x	302 Arctic Coring Expedition (ACEX)	EU915212- EU915240	yes, but not sequenced	Clone sequencing…
Yin, Q; Fu, BB; Li, BY; Shi, XC; Inagaki, F; Zhang, XH	Spatial Variations in Microbial Community Composition in Surface Seawater from the Ultra-Oligotrophic Center to Rim of the South Pacific Gyre	PLOS ONE	10.1371/journal.pone.0055148	329 South Pacific Gyre Subseafloor	JN985906 to JN986571, and JQ181802 to JQ182050, and JQ082124 to JQ082197	no	Clones
Masui, N; Morono, Y; Inagaki, F	Microbiological assessment of circulation mud fluids during the first operation of riser drilling by the deep-earth research vessel Chikyu	GEOMICROBIOLOGY JOURNAL	10.1080/01490450802258154	Shakedown expedition (CK06-06)	AB369159- AB369193 and AB371716 for bacterial16S rRNA gene sequences, AB369194-AB369211 for archaeal16S rRNA gene sequences	not for sequencing
Baquiran, JPM; Ramirez, GA; Haddad, AG; Toner, BM; Hulme, S; Wheat, CG; Edwards, KJ; Orcutt, BN	Temperature and Redox Effect on Mineral Colonization in Juan de Fuca Ridge Flank Subsurface Crustal Fluids	FRONTIERS IN MICROBIOLOGY	10.3339/fmicb.2016.00396	FLOCS 347 Juan de Fuca Ridge	KC682104–KC682473		Clones
Blazejak, A; Schippers, A	Real-time PCR quantification and diversity analysis of the functional genes aprA and dsrA of sulfate-reducing prokaryotes in marine sediments of the Peru continental margin and the Black Sea	FRONTIERS IN MICROBIOLOGY	10.3389/fmicb.2011.00253	Leg 201 Peru Biosphere			Not 16S rRNA + clones
Shiraishi, F; Mitsunobu, S; Suzuki, K; Hoshino, T; Morono, Y; Inagaki, F	Dense microbial community on a ferromanganese nodule from the ultra-oligotrophic South Pacific Gyre: Implications for biogeochemical cycles	EARTH AND PLANETARY SCIENCE LETTERS	10.1016/j.epsl.2016.04.021	329 South Pacific Gyre Subseafloor			Clones
Hoshino, T; Inagaki, F	Abundance and distribution of Archaea in the subseafloor sedimentary biosphere	ISME JOURNAL	10.1038/s41396-018-0253-3	multiple			Cell counts only
Wang, DL; Coolen, MJL; Idiz, E; Holman, AI; Hopper, P; Cockell, CS; Grice, K	Correlations between biomarkers of varying bioavailability and putative hydrocarbonoclastic bacteria in an Early-Eocene marlstone sedimentary record	ORGANIC GEOCHEMISTRY	10.1016/j.orggeochem.2022.104409	364 Chicxulub: Drilling the K-Pg Impact Crater			Dataset used from Cockell 2021
Yanagawa, K; Breuker, A; Schippers, A; Nishizawa, M; Ijiri, A; Hirai, M; Takaki, Y; Sunamura, M; Urabe, T; Nunoura, T; Takai, K	Microbial Community Stratification Controlled by the Subseafloor Fluid Flow and Geothermal Gradient at the Iheya North Hydrothermal Field in the Mid-Okinawa Trough (Integrated Ocean Drilling Program Expedition 331)	APPLIED AND ENVIRONMENTAL MICROBIOLOGY	10.1128/AEM.01741-14	331 Deep Hot Biosphere	AB824899 to AB825952		Clones
Yanagawa, K; Ijiri, A; Breuker, A; Sakai, S; Miyoshi, Y; Kawagucci, S; Noguchi, T; Hirai, M; Schippers, A; Ishibashi, J; Takaki, Y; Sunamura, M; Urabe, T; Nunoura, T; Takai, K	Defining boundaries for the distribution of microbial communities beneath the sediment-buried, hydrothermally active seafloor	ISME JOURNAL	10.1038/ismej.2016.119	331 Deep Hot Biosphere	AB824899-AB825952		Clones
Westrich, JR; Griffin, DW; Westphal, DL; Lipp, EK	Vibrio Population Dynamics in Mid-Atlantic Surface Waters during Saharan Dust Events	FRONTIERS IN MARINE SCIENCE	10.3389/fmars.2018.00012	336 Mid-Atlantic Ridge Microbiology			Only looking at Vibrio
Engelhardt, T; Sahlberg, M; Cypionka, H; Engelen, B	Biogeography of Rhizobium radiobacter and distribution of associated temperate phages in deep subseafloor sediments	ISME JOURNAL	10.1038/ismej.2012.92	not from IODP samples (but similar site)			Only looked at Rhizobium
Lin, YS; Biddle, JF; Lipp, JS; Orcutt, BN; Holler, T; Teske, A; Hinrichs, KU	Effect of Storage Conditions on Archaeal and Bacterial Communities in Subsurface Marine Sediments	GEOMICROBIOLOGY JOURNAL	10.1080/01490450903410423	multiple	GQ869574-GQ869642		Clones
Hoshino, T; Inagaki, F	Molecular quantification of environmental DNA using microfluidics and digital PCR	SYSTEMATIC AND APPLIED MICROBIOLOGY	10.1016/j.syapm.2012.06.006	307 Modern Carbonate Mounds: Porcupine Drilling			A single clone…
Wasmund, K; Algora, C; Muller, J; Kruger, M; Lloyd, KG; Reinhardt, R; Adrian, L	Development and application of primers for the class Dehalococcoidia (phylum Chloroflexi) enables deep insights into diversity and stratification of subgroups in the marine subsurface	ENVIRONMENTAL MICROBIOLOGY	10.1111/1462-2920.12510				Only for Dehalococcoidia…
Parkes, RJ; Sellek, G; Webster, G; Martin, D; Anders, E; Weightman, AJ; Sass, H	Culturable prokaryotic diversity of deep, gas hydrate sediments: first use of a continuous high-pressure, anaerobic, enrichment and isolation system for subseafloor sediments (DeepIsoBUG)	ENVIRONMENTAL MICROBIOLOGY	10.1111/j.1462-2920.2009.02018.x
Braun, S; Morono, Y; Becker, KW; Hinrichs, KU; Kjeldsen, KU; Jorgensen, BB; Lomstein, BA	Cellular content of biomolecules in sub-seafloor microbial communities	GEOCHIMICA ET COSMOCHIMICA ACTA	10.1016/j.gca.2016.06.019	347 Baltic Sea Paleoenvironment	unavailable…		Ion Torrent
Quemeneur, M; Erauso, G; Frouin, E; Zeghal, E; Vandecasteele, C; Ollivier, B; Tamburini, C; Garel, M; Menez, B; Postec, A	Hydrostatic Pressure Helps to Cultivate an Original Anaerobic Bacterium From the Atlantis Massif Subseafloor (IODP Expedition 357): Petrocella atlantisensis gen. nov. sp. nov.	FRONTIERS IN MICROBIOLOGY	10.3389/fmicb.2019.01497				Not relevant
Steinsbu, BO; Thorseth, IH; Nakagawa, S; Inagaki, F; Lever, MA; Engelen, B; Ovreas, L; Pedersen, RB	Archaeoglobus sulfaticallidus sp nov., a thermophilic and facultatively lithoautotrophic sulfate-reducer isolated from black rust exposed to hot ridge flank crustal fluids	INTERNATIONAL JOURNAL OF SYSTEMATIC AND EVOLUTIONARY MICROBIOLOGY	10.1099/ijs.0.016105-0				Not relevant
Gao, X; Zhang, ZH; Dai, XF; Zhang, XH	Spongiibacterium pacificum sp nov., isolated from seawater of South Pacific Gyre and emended description of the genus Spongiibacterium	INTERNATIONAL JOURNAL OF SYSTEMATIC AND EVOLUTIONARY MICROBIOLOGY	10.1099/ijs.0.069906-0				Not relevant
Zhang, ZH; Fan, XY; Gao, X; Zhang, XH	Achromobacter sediminum sp nov., isolated from deep subseafloor sediment of South Pacific Gyre	INTERNATIONAL JOURNAL OF SYSTEMATIC AND EVOLUTIONARY MICROBIOLOGY	10.1099/ijs.0.062265-0				Not relevant
Fan, XY; Yu, T; Li, Z; Zhang, XH	Luteimonas abyssi sp nova, isolated from deep-sea sediment	INTERNATIONAL JOURNAL OF SYSTEMATIC AND EVOLUTIONARY MICROBIOLOGY	10.1099/ijs.0.056010-0				Not relevant
Fan, XY; Qiao, YL; Gao, X; Zhang, XH	Nocardioides pacificus sp nov., isolated from deep sub-seafloor sediment	INTERNATIONAL JOURNAL OF SYSTEMATIC AND EVOLUTIONARY MICROBIOLOGY	10.1099/ijs.0.059873-0				Not relevant
Fan, XY; Zhang, ZH; Li, Z; Zhang, XH	Luteococcus sediminum sp nov., isolated from deep subseafloor sediment of the South Pacific Gyre	INTERNATIONAL JOURNAL OF SYSTEMATIC AND EVOLUTIONARY MICROBIOLOGY	10.1099/ijs.0.058529-0				Not relevant
Zhang, ZH; Gao, X; Qiao, YL; Wang, YN; Zhang, XH	Muricauda pacifica sp nov., isolated from seawater of the South Pacific Gyre	INTERNATIONAL JOURNAL OF SYSTEMATIC AND EVOLUTIONARY MICROBIOLOGY	10.1099/ijsem.0.000542				Not relevant
Gao, X; Zhang, ZH; Dai, XF; Zhang, XH	Hyunsoonleella pacifica sp nova, isolated from seawater of South Pacific Gyre	INTERNATIONAL JOURNAL OF SYSTEMATIC AND EVOLUTIONARY MICROBIOLOGY	10.1099/ijs.0.000071				Not relevant
Vandieken, V; Niemann, H; Engelen, B; Cypionka, H	Marinisporobacter balticus gen. nov., sp nov., Desulfosporosinus nitroreducens sp nov and Desulfosporosinus fructosivorans sp nov., new spore-forming bacteria isolated from subsurface sediments of the Baltic Sea	INTERNATIONAL JOURNAL OF SYSTEMATIC AND EVOLUTIONARY MICROBIOLOGY	10.1099/ijsem.0.001883				Not relevant
Zhang, ZH; Gao, X; Wang, L; Zhang, XH	Leucothrix pacifica sp nov., isolated from seawater, and emended description of the genus Leucothrix	INTERNATIONAL JOURNAL OF SYSTEMATIC AND EVOLUTIONARY MICROBIOLOGY	10.1099/ijs.0.000270				Not relevant
Wang, YN; Liu, Y; Zhang, ZH; Zheng, YF; Zhang, XH	Marinicella pacifica sp nov., isolated from seawater	INTERNATIONAL JOURNAL OF SYSTEMATIC AND EVOLUTIONARY MICROBIOLOGY	10.1099/ijsem.0.001027				Not relevant
Yu, T; Yin, Q; Song, XY; Zhao, R; Shi, XC; Zhang, XH	Aquimarina longa sp nov., isolated from seawater, and emended description of Aquimarina muelleri	INTERNATIONAL JOURNAL OF SYSTEMATIC AND EVOLUTIONARY MICROBIOLOGY	10.1099/ijs.0.041509-0				Not relevant
Zhang, ZH; Gao, X; Wang, L; Zhang, XH	Dokdonia pacifica sp nov., isolated from seawater	INTERNATIONAL JOURNAL OF SYSTEMATIC AND EVOLUTIONARY MICROBIOLOGY	10.1099/ijs.0.000252				Not relevant
Yu, T; Zhang, ZH; Fan, XY; Shi, XC; Zhang, XH	Aquimarina megaterium sp nov., isolated from seawater	INTERNATIONAL JOURNAL OF SYSTEMATIC AND EVOLUTIONARY MICROBIOLOGY	10.1099/ijs.0.055517-0				Not relevant
Zhang, ZH; Yu, T; Xu, TT; Zhang, XH	Aquimarina pacifica sp nov., isolated from seawater	INTERNATIONAL JOURNAL OF SYSTEMATIC AND EVOLUTIONARY MICROBIOLOGY	10.1099/ijs.0.062695-0				Not relevant
Sylvan, JB; Hoffman, CL; Momper, LM; Toner, BM; Amend, JP; Edwardslt, KJ	Bacillus rigiliprofundi sp nov., an endospore-forming, Mn-oxidizing, moderately halophilic bacterium isolated from deep subseafloor basaltic crust	INTERNATIONAL JOURNAL OF SYSTEMATIC AND EVOLUTIONARY MICROBIOLOGY	10.1099/ijs.0.000211				Not relevant
Mehari, YT; Hayes, BJ; Redding, KS; Mariappan, PVG; Gunderson, JH; Farone, AL; Farone, MB	Description of 'Candidatus Berkiella aquae' and 'Candidatus Berkiella cookevillensis', two intranuclear bacteria of freshwater amoebae	INTERNATIONAL JOURNAL OF SYSTEMATIC AND EVOLUTIONARY MICROBIOLOGY	10.1099/ijsem.0.000750				Not relevant
Liu, Y; Zhang, ZH; Wang, YA; Zheng, YF; Zhang, XH	Enterovibrio pacificus sp nov., isolated from seawater, and emended descriptions of Enterovibrio coralii and the genus Enterovibrio	INTERNATIONAL JOURNAL OF SYSTEMATIC AND EVOLUTIONARY MICROBIOLOGY	10.1099/ijsem.0.000721				Not relevant
Yu, C; Yu, SL; Zhang, ZH; Li, Z; Zhang, XH	Oceanobacillus pacificus sp nov., isolated from a deep-sea sediment	INTERNATIONAL JOURNAL OF SYSTEMATIC AND EVOLUTIONARY MICROBIOLOGY	10.1099/ijs.0.056481-0				Not relevant
Schippers, A; Kock, D; Hoft, C; Koweker, G; Siegert, M	Quantification of microbial communities in subsurface marine sediments of the Black Sea and off Namibia	FRONTIERS IN MICROBIOLOGY	10.3389/fmicb.2012.00016				no sequencing
